# Supplementary material for: Successful pilot application of multi-attribute utility analysis concepts in evaluating academic-clinical partnerships in the United States: a case report
Source: J Educ Eval Health Prof. 2022 Aug 19;19:18. doi: 10.3352/jeehp.2022.19.18 (PMC9534602; doi:10.3352/jeehp.2022.19.18)
Supplement: Supplementary file 1 [file jeehp-19-18-dataset1.xlsx]

## Sheet: Sheet1
Clinical Partner Prioritization Rubric
	Criteria		Possible points		Blinded Partner	Blinded Partner	Blinded Partner	Blinded Partner	Blinded Partner	Blinded Partner	Blinded Partner	Blinded Partner	Blinded Partner	Blinded Partner	Blinded Partner	Blinded Partner	Blinded Partner	Blinded Partner	Blinded Partner	Blinded Partner	Blinded Partner	Blinded Partner	Blinded Partner	Blinded Partner	Blinded Partner	Blinded Partner	Blinded Partner	Blinded Partner	Blinded Partner	Blinded Partner	Blinded Partner	Blinded Partner	Blinded Partner	Blinded Partner	Blinded Partner	Blinded Partner	Blinded Partner	Blinded Partner	Blinded Partner	Blinded Partner	Blinded Partner	Blinded Partner	Blinded Partner	Blinded Partner	Blinded Partner	Blinded Partner	Blinded Partner	Blinded Partner	Blinded Partner
		ABCD - Rating			A	D	B	A	B	D	C	C	B	D	C	D	C	B	C	B	C	C	C	C	D	C	A	D	A	B	D	B	B	B	C	C	B	D	D	B	C	A	C	A	B	B	C	A	A
1	Setting (25%)		5
		Inpatient	5		5	5		5	5					5			5	5		5	5						5	5	5			5		5									5	5
		Specialty (non-standard requirement, e.g. pelvic health, pediatrics, chronic pain)	4							4					4							4		4											4				4			4					4	4
		Uniqueness (e.g. federal prison, professional athletics)	4																																					4
		Meets R Requirement (outpatient neuro, TCU, home health)	3									3	3												3						3		3			3									3	3			3
2	Variety of placement levels (15%)		3
		CE I only	1	2
		CE I plus one other CE level	1.5				1.5			1.5								1.5		1.5							1.5			1.5			1.5	1.5							1.5		1.5			1.5			1.5
		CE I plus two other CE levels	2					2	2								2									2
		CE II, III, and IV, not including CE I	1																1																		1
		All four CE levels (CE I-IV)	3		3																								3															3
3	Frequency (5%)		1
		Place 3+ students per year	1		1			1	1																	1			1								1							1
4	Location (10%) - choose one		2
		Rural sites	2	1	2				2		2	2	2	2	2		2	2		1	2				2				2				2			2		2	2	1	2		2		2	2
		TC Metro Sites	1																1					1						1	1	1			1		1					1		1			1	1	1
5	State Location (5%)		1
		MN sites	1		1						1	1	1		1				1	1	1	1	1	1						1	1	1	1		1		1			1		1		1		1	1	1	1
6	Relationship with clin ed team (10%)		2
		Loyalty, reliability	1		1		1	1	1	1		1	1				1	1	1	1	1	1	1	1		1	1		1	1		1	1	1	1	1	1			1	1	1		1	1	1		1	1
		Strong SCCE communication	1		1	1	1	1	1		1	1	1		1			1	1	1			1	1			1		1	1		1	1	1	1	1	1			1	1	1	1	1	1	1	1	1	1
		-----	-----
		Deduction: Poor SCCE communication (difficult, untimely)	-1-2							-2				-1							-1					-1		-2			-1
		Deduction: Repeated administrative burden on school (re-sending docs/links, forgetting confirmed placement commitments)	-1-2														-1
7	Relationship with program/university (10%)		2
		Alumni presence	1		1			1			1	1	1						1		1			1						1		1	1		1	1	1					1		1					1
		Consistent employees with DPT didactic connections (Clerkship preceptors, lab assistants, guest speakers)	1		1						1																					1					1					1		1					1
8	Relationship with students (10%)		2
		High student ratings	2		2	2	2	2	2	2	2	2	2		2		1	2	2	2	2	2	2	2	2	2	2		2	2		2		2		2	2			2	2	2	1	2	2	2		2	2
		-----	-----
		Deduction: Low student ratings	-2
9	Clin ed team administrative burden (5%)		1																1
		Contract management - minimal admin time needed	1		1	1	1	1	1		1	1	1		1			1		1	1	1	1	1	1	1	1	1	1	1		1	1	1	1	1	1	1	1	1	1	1	1	1	1	1	1	1	1
		Deduction: Additional logistic/admin requirements for a placement, completed by the school	-1							-1							-1
10	Student burden (5%)		1
		Site offers free housing	1																										1
		-----	-----
		Cost of additional requirements (out of state background check, lab tests, etc.)	-1							-1																														-1
	TOTAL		20		19	9	6.5	14	15	4.5	9	12	12	6	11	0	9	13.5	9	13.5	12	9	6	12	8	6	11.5	4	17	9.5	4	14	11.5	11.5	10	11	11	3	7	10	8.5	13	11.5	18	10	12.5	8	11	13.5
[truncated: 97 more columns]
