# Supplementary material for: Successful pilot application of multi-attribute utility analysis concepts in evaluating academic-clinical partnerships in the United States: a case report
Source: J Educ Eval Health Prof. 2022 Aug 19;19:18. doi: 10.3352/jeehp.2022.19.18 (PMC9534602; doi:10.3352/jeehp.2022.19.18)
Supplement: Supplementary file 2 — Supplement 1. Data for figures in excel format. [file jeehp-19-18-suppl1.xlsx]

## Sheet: May 2020 Partner Summary Graphs
Number of partners	Rubric total score							DCE Grade	Number of partners
0	0							A	38	13.6	A
0	0.5							B	50	11.1	B
0	1							C	14	9.4	C
0	1.5							D	3	6.8	D
0	2
0	2.5
0	3
0	3.5
0	4
1	4.5
1	5
0	5.5
4	6
2	6.5
4	7
1	7.5
1	8
3	8.5
8	9
2	9.5
4	10
6	10.5
9	11
6	11.5
8	12
5	12.5
7	13
5	13.5
11	14
2	14.5
5	15
0	15.5
3	16
0	16.5
4	17
0	17.5
1	18
0	18.5
2	19
0	19.5
0	20
TOTAL PARTNERS
105

## Sheet: May 2019 Partner Summary Graphs
Number of partners	Rubric total score							DCE Grade	Number of partners
0	0							A	38	13.6	A
0	0.5							B	55	11	B
0	1							C	15	9.3	C
0	1.5							D	5	6.3	D
0	2
0	2.5
0	3
0	3.5
0	4
1	4.5
2	5
0	5.5
5	6
2	6.5
5	7
1	7.5
1	8
3	8.5
10	9
3	9.5
4	10
6	10.5
9	11
7	11.5
8	12
5	12.5
8	13
5	13.5
11	14
2	14.5
5	15
0	15.5
3	16
0	16.5
4	17
0	17.5
1	18
0	18.5
2	19
0	19.5
0	20
TOTAL PARTNERS
113

## Sheet: Original Analysis Graphs
Number of partners	Rubric total score							DCE Grade	Number of partners
1	0							A	38	13.6	A
0	0.5							B	56	10.9	B
1	1							C	30	8.8	C
0	1.5							D	18	4.7	D
0	2
1	2.5
1	3
0	3.5
6	4
1	4.5
3	5
0	5.5
9	6
2	6.5
8	7
1	7.5
5	8
3	8.5
14	9
3	9.5
5	10
7	10.5
10	11
7	11.5
8	12
5	12.5
8	13
5	13.5
11	14
2	14.5
5	15
0	15.5
3	16
0	16.5
4	17
0	17.5
1	18
0	18.5
2	19
0	19.5
0	20
TOTAL PARTNERS
142
